# Supplementary material for: The SmNPR4-SmTGA5 module regulates SA-mediated phenolic acid biosynthesis in Salvia miltiorrhiza hairy roots
Source: Hortic Res. 2023 Apr 10;10(5):uhad066. doi: 10.1093/hr/uhad066 (PMC10208894; doi:10.1093/hr/uhad066)
Supplement: Web_Material_uhad066 [file web_material_uhad066.zip]

Archive with 12 entries (12 files):
- Fig. S1.tif
- Fig. S2.tif
- Fig. S3.tif
- Fig. S4.tif
- Fig. S5.tif
- Fig. S6.tif
- Fig. S7.tif
- Fig. S8.tif
- Fig. S9.tif
- Supplementary materials.docx
- Table S1.xlsx
- Table S2.xlsx
