# Supplementary material for: The SmNPR4-SmTGA5 module regulates SA-mediated phenolic acid biosynthesis in Salvia miltiorrhiza hairy roots
Source: Hortic Res. 2023 Apr 10;10(5):uhad066. doi: 10.1093/hr/uhad066 (PMC10208894; doi:10.1093/hr/uhad066)
Supplement: Web_Material_uhad066 [file web_material_uhad066.zip › Table S1.xlsx]

## Sheet: Sheet1
Table S1 Primers employed for qRT-PCR, positive hairy roots selection and vector construction
Assays	Primer Name	Primer sequence (5'-3')
Gene Clone	SmNPR4-F	ATGGATACTTCTGCAGAGCC
	SmNPR4-R	TCAGATTTTGTATACTTCGTAAGTTATG
	SmTGA5-F	ATGGCTAGAGCAACTGTAAATATTG
	SmTGA5-R	TTAGCCTTCTTTGGGCCTTG
Transgenic lines	pK7WG2R-SmNPR4-F	GGGGACAAGTTTGTACAAAAAAGCAGGCTTAATGGATACTTCTGCAGAGCC
	pK7WG2R-SmNPR4-R	GGGGACCACTTTGTACAAGAAAGCTGGGTATCAGATTTTGTATACTTCGTAAGTTATG
	pK7GWIWG2_II-SmNPR4-F	GGGGACAAGTTTGTACAAAAAAGCAGGCTTAGGTTCACAGAGCATTCAACAAGG
	pK7GWIWG2_II-SmNPR4-R	GGGGACCACTTTGTACAAGAAAGCTGGGTAGCAGCATCCAAAAAGATTTATTACA
	pCAMBIA1304-SmTGA5-F	AACACGGGGGACTTCTAGAAAGCTATGGCTAGAGCAACTGTAAATATTG
	pCAMBIA1304-SmTGA5-R	GGAAATTCGAGCTGGTCACCTTAGCCTTCTTTGGGCCTTG
	pCAMBIA1304-antiSmTGA5-F	AACACGGGGGACTTCTAGAAAGCTTTAGCCTTCTTTGGGCCTTG
	pCAMBIA1304-antiSmTGA5-R	GGAAATTCGAGCTGGTCACCATGGCTAGAGCAACTGTAAATATTG
	N4T5-F	TCACACTGGCGGCCGCTCGAGAATATCAAAGATACAGTCTCAGAAGACCAAAG
	N4T5-R	TGTATGATAATTCGCGGTACCGATCTAGTAACATAGATGACACCGCGC
Y2H	pGBKT7-SmTGA5-F	ATGGCCATGGAGGCCGAATTCATGGCTAGAGCAACTGTAAATATTG
	pGBKT7-SmTGA5-R	ATGCGGCCGCTGCAGGTCGACTTAGCCTTCTTTGGGCCTTG
	pGADT7-SmNPR1-F	GGAGGCCAGTGAATTCATGGACGGCCGAACCGTT
	pGADT7-SmNPR1-R	CACCCGGGTGGAATTCTTAGTTTTGGGACGGGAGCG
	pGADT7-SmNPR4-F	GGAGGCCAGTGAATTCATGGATACTTCTGCAGAGCC
	pGADT7-SmNPR4-R	CACCCGGGTGGAATTCTCAGATTTTGTATACTTCGTAAGTTATG
Y1H	pGADT7-SmTGA5-F	GGAGGCCAGTGAATTCATGGCTAGAGCAACTGTAAATATTG
	pGADT7-SmTGA5-R	CACCCGGGTGGAATTCTTAGCCTTCTTTGGGCCTTG
	pABAi-pTAT1-F	AAAAGCTTGAATTCGAGCTCTAAATCTCCGCTATTGTTCACATT
	pABAi-pTAT1-R	AGCACATGCCTCGAGGTCGACACTCAATTTTGAAATGGTTCTCGT
LCI	nLUC-SmNPR4-F	CACGGGGGACGAGCTCGGTACCATGGATACTTCTGCAGAGCCA
	nLUC-SmNPR4-R	ACGCGTACGAGATCTGGTCGACGATTTTGTATACTTCGTAAGTTATGCA
	cLUC-SmTGA5-F	CACGGGGGACGAGCTCGGTACCATGGCTAGAGCAACTGTAAATATTG
	cLUC-SmTGA5-R	ACGCGTACGAGATCTGGTCGACGCCTTCTTTGGGCCTTGC
Dual-LUC	pGreenⅡ-0800-luc-ProPAL1-F	GTACCGGGCCCCCCCTCGAGGTCGACAGCCATTTATTATTTCCTTCCTCTTT
	pGreenⅡ-0800-luc-ProPAL1-R	GGCTGCAGGAATTCGATATCAAGCTTTTAGTGGCAAAACAAGGACGAGA
	pGreenⅡ-0800-luc-ProC4H1-F	GTACCGGGCCCCCCCTCGAGGTCGACAATTGTAAATACTAAATACCCAGG
	pGreenⅡ-0800-luc-ProC4H1-R	GGCTGCAGGAATTCGATATCAAGCTTTTTAAAATGGTTTGCGGTC
	pGreenⅡ-0800-luc-ProTAT1-F	GTACCGGGCCCCCCCTCGAGGTCGACACGAACATTCATGATTACCCAAA
	pGreenⅡ-0800-luc-ProTAT1-R	GGCTGCAGGAATTCGATATCAAGCTTGAAACATAGAGCATTCACACGGA
	pGreenⅡ-0800-luc-ProHPPR1-F	GTACCGGGCCCCCCCTCGAGGTCGACATTTTTACGAAGTGAAAGAAATA
	pGreenⅡ-0800-luc-ProHPPR1-R	GGCTGCAGGAATTCGATATCAAGCTTTTCTACTATTTTATATTGTTTCAATA
	pGreenⅡ-0800-luc-ProRAS1-F	GTACCGGGCCCCCCCTCGAGGTCGACTAGCATCGGTAACATGAGCAAAG
	pGreenⅡ-0800-luc-ProRAS1-R	GGCTGCAGGAATTCGATATCAAGCTTAATAAGGTCTGGTATAATACACCGC
	pGreenⅡ-0800-luc-ProCYP98A14-F	GTACCGGGCCCCCCCTCGAGGTCGACCTTTTTCTTAAAATTCGTGACACTCC
	pGreenⅡ-0800-luc-ProCYP98A14-R	GGCTGCAGGAATTCGATATCAAGCTTGGTGGTGAAGGGTAGTTGGC
	pCsGFPBT-SmNPR4-F	TCACCATTTACGAACGATAGCCATGATGGATACTTCTGCAGAGCCA
	pCsGFPBT-SmNPR4-R	GCTCCTCGCCCTTGCTCACCATGGCGATTTTGTATACTTCGTAAGTTATGCA
	pCsGFPBT-SmTGA5-F	TCACCATTTACGAACGATAGCCATGATGGCTAGAGCAACTGTAAATATTG
	pCsGFPBT-SmTGA5-R	GCTCCTCGCCCTTGCTCACCATGGCGCCTTCTTTGGGCCTTGC
qRT-PCR	q-SmACT-F	GGTGCCCTGAGGTCCTGTT
	q-SmACT-R	AGGAACCACCGATCCAGACA
	q-SmPAL1-F	GTGAAGAACACCGTGAGCCAG
	q-SmPAL1-R	GTCGTCGA TGTAGGCGAAAAC
	q-SmC4H1-F	TCTTGCGTTGCCTA TTCT
	q-SmC4H1-R	CAA TGGTCGAGTGCTTCAA
	q-Sm4CL1-F	ATTCGCATTCGCATTTCTCGG
	q-Sm4CL1-R	GCGGCGTAGTGCTTCACCTTT
	q-SmTAT1-F	AGTAGACGTGCCTGCTCT
	q-SmTAT1-R	TGGCTATCCAACTCCTTC
	q-SmHPPR1-F	CCTGACTCCAGAAACAACCCAC
	q-SmHPPR1-R	ACCCAGACGACCCTCCACA
	q-SmRAS1-F	CAGTTTCCGGTGCCCTAA T
	q-SmRAS1-R	TGATGGCGACGAACAAGC
	q-SmCYP98A14-F	CCTCAACGTCGTCGTTTCCA
	q-SmCYP98A14-R	AGTCCGCCCAAA TCAAA TCC
Pull-down	pGEX4T1-SmNPR4-F	TGGATCCCCGGAATTCATGGATACTTCTGCAGAGCC
	pGEX4T1-SmNPR4-R	GTCGACCCGGGAATTCTCAGATTTTGTATACTTCGTAAGTTATG
	pET32a-SmTGA5-F	CCATGGCTGATATCGGATCCGAATTCATGGCTAGAGCAACTGTAAATATTG
	pET32a-SmTGA5-R	AAGCTTGTCGACGGAGCTCGAATTCGCCTTCTTTGGGCCTTGC
EMSA	Probe-pTAT1-F	TTTAAAGTGACGTGTATCATTTAAAGTGACGTGTATCATTTAAAGTGACGTGTATCA
	Probe-pTAT1-R	TGATACACGTCACTTTAAATGATACACGTCACTTTAAATGATACACGTCACTTTAAA
	Mut-Probe-pTAT1-F	TTTAAAGTTAAATGTATCATTTAAAGTTAAATGTATCATTTAAAGTTAAATGTATCA
	Mut-Probe-pTAT1-R	TGATACATTTAACTTTAAATGATACATTTAACTTTAAATGATACATTTAACTTTAAA
positive hairy lines selection	rolB-F	GCTCTTGCAGTGCTAGATTT
	rolB-R	GAAGGTGCAAGCTACCTCTC
	rolC-F	CTCCTGACATCAAACTCGTC
	rolC-R	TGCTTCGAGTTATGGGTACA
	TGA5-OE-F	GAGCACGACACACTTGTCTACTC
	TGA5-OE-R	TCGTTGAAGTGTGTCGCAGTG
	TGA5-anti-F	GAGCACGACACACTTGTCTACTC
	TGA5-anti-R	ACGCTGAAAGGCAACGCA
	NPR4-OE-F	GACGCACAATCCCACTATCC
	NPR4-OE-R	CAAGCTCCGAGACCTGAA
	NPR4-RNAi-F	GACGCACAATCCCACTATCC
	NPR4-RNAi-R	GCAGCATCCAAAAAGATTTATTACA
	N4T5-NPR4-F	GACGCACAATCCCACTATCC
	N4T5-NPR4-R	ACCTAGACTAAGCACCTCCG
	N4T5-TGA5-F	GACGCACAATCCCACTATCC
	N4T5-TGA5-F	TCGTTGAAGTGTGTCGCAGTG
