# Supplementary material for: The SmNPR4-SmTGA5 module regulates SA-mediated phenolic acid biosynthesis in Salvia miltiorrhiza hairy roots
Source: Hortic Res. 2023 Apr 10;10(5):uhad066. doi: 10.1093/hr/uhad066 (PMC10208894; doi:10.1093/hr/uhad066)
Supplement: Web_Material_uhad066 [file web_material_uhad066.zip › Table S2.xlsx]

## Sheet: Sheet1
Table S2 The genes implicated in this paper
Gene Name	Gene ID	Orthologous
SmNPR1	c33824.graph_c0	AtNPR1
SmNPR3	c35608.graph_c0	-
SmNPR4	c16843.graph_c0	AtNPR4
SmNPR5	SMil_00007973	AtNPR5
SmNPR6	SMil_00016435	-
SmTGA1	SMil_00005206	AtTGA1
SmTGA4	SMil_00018706	-
SmTGA2	SMil_00000233	AtTGA2
SmTGA5	SMil_00004488	-
SmTGA3	SMil_00007088	AtTGA3
SmTGA8	SMil_00007005	AtTAG8
SmTGA8.1	SMil_00026032	-
SmTGA9	SMil_00015267	AtTGA9
